# Supplementary material for: Psychosocial and Behavioral Factors Associated with Excessive Smartphone Use Among Korean Adolescents: A National Cross-Sectional Study
Source: Children (Basel). 2026 Mar 28;13(4):472. doi: 10.3390/children13040472 (PMC13114661; doi:10.3390/children13040472)
Supplement: Supplementary file 1 [file children-13-00472-s001.zip]

Archive with 1 entries (1 files):
- children-4213206-Supplementary Materials.pdf
